# Supplementary material for: Variants in MHY7 Gene Cause Arrhythmogenic Cardiomyopathy
Source: Genes (Basel). 2021 May 22;12(6):793. doi: 10.3390/genes12060793 (PMC8224781; doi:10.3390/genes12060793)
Supplement: Supplementary file 1 [file genes-12-00793-s001.zip]

Archive with 1 entries (1 files):
- genes-1228828-supplementary.pdf
